# Supplementary material for: Characteristics of Anti-SARS-CoV-2 Antibodies in Recovered COVID-19 Subjects
Source: Viruses. 2021 Apr 16;13(4):697. doi: 10.3390/v13040697 (PMC8073159; doi:10.3390/v13040697)
Supplement: Supplementary file 1 [file viruses-13-00697-s001.zip]

Archive with 1 entries (1 files):
- viruses-1154524-supplementary.pdf
